# Supplementary material for: Silibinin Alleviates Liver Oxidative Stress in D-Galactose-Treated Kunming Mice via Microbiota Homeostasis in a Microbiota-Dependent Manner
Source: Antioxidants (Basel). 2025 Sep 5;14(9):1087. doi: 10.3390/antiox14091087 (PMC12466601; doi:10.3390/antiox14091087)
Supplement: Supplementary file 1 [file antioxidants-14-01087-s001.zip]

Archive with 1 entries (1 files):
- antioxidants-3798828-supplementary.pdf
